# Supplementary material for: Up‐regulation of GhTT2‐3A in cotton fibres during secondary wall thickening results in brown fibres with improved quality
Source: Plant Biotechnol J. 2018 Apr 2;16(10):1735–47. doi: 10.1111/pbi.12910 (PMC6131414; doi:10.1111/pbi.12910)
Supplement: Supplementary file 3 — Table S3 Differentially expressed genes in 22‐DPA FbL2A:GhTT2‐3A fibers compared to the null segregant. [file PBI-16-1735-s001.xls]

## Sheet: Sheet1
Table S3. Differentially expressed genes in 22-DPA FbL2A:GhTT2-3A （FT）fibers compared to the null segregant (NU)
Gene_id	readcount_FT	readcount_NU	log2.Fold(FT/NU)	p-value	q-value	Arabidopsis ID	Arabidopsis Description
Upregulated genes
PA synthase
Gh_A01G1839	138.179	0	8.7697	2.1403e-28	1.2487e-25	AT2G37040	PHE ammonia lyase 1
Gh_D01G2080	46.989	0	7.6286	8.3738e-12	2.3309e-09	AT2G37040	PHE ammonia lyase 1
Gh_D04G1078	82.8246	1.42462	5.8614	2.915e-21	1.3068e-18	AT2G37040	PHE ammonia lyase 1
Gh_A09G1397	26.8509	1.89949	3.8213	5.6452e-07	0.00010363	AT2G37040	PHE ammonia lyase 1
Gh_D11G3277	24.7854	0	7.2908	4.9558e-07	9.2167e-05	AT2G37040	PHE ammonia lyase 1
Gh_A10G1590	1048.22	330.828	1.6638	4.9269e-87	1.1044e-83	AT2G30490	cinnamate-4-hydroxylase
Gh_D10G1845	1104.6	365.098	1.5972	1.6792e-86	3.4054e-83	AT2G30490	cinnamate-4-hydroxylase
Gh_A13G2057	964.565	2.13693	8.8182	2.1842e-186	7.1554e-183	AT2G30490	cinnamate-4-hydroxylase
Gh_D13G2458	214.394	0	9.4035	6.1644e-40	4.8618e-37	AT2G30490	cinnamate-4-hydroxylase
Gh_A02G1344	178.558	1.02889	7.4392	4.572e-41	3.8179e-38	AT1G65060	4-coumarate:CoA ligase 3
Gh_D03G0479	177.732	2.77009	6.0036	1.1527e-43	1.0909e-40	AT1G65060	4-coumarate:CoA ligase 3
Gh_A02G0236	963.326	4.98616	7.594	1.0018e-210	5.3334e-207	AT5G13930	Chalcone and stilbene synthase family protein
Gh_D02G0304	2234.71	71.7057	4.9619	0	0	AT5G13930	Chalcone and stilbene synthase family protein
Gh_D10G1431	546.518	0	9.4315	1.2682e-98	3.1772e-95	AT5G13930	Chalcone and stilbene synthase family protein
Gh_D10G1429	931.208	0	9.9373	2.1385e-155	6.5054e-152	AT5G13930	Chalcone and stilbene synthase family protein
Gh_Sca006253G01	59.1752	0	6.2243	1.4795e-15	4.7693e-13	AT5G13930	Chalcone and stilbene synthase family protein
Gh_A13G0197	65.6813	1.34547	5.6093	3.5484e-17	1.2489e-14	AT3G55120	Chalcone-flavanone isomerase family protein
Gh_D13G0211	19.5185	0	5.6242	4.346e-06	0.00070916	AT3G55120	Chalcone-flavanone isomerase family protein
Gh_A12G0549	1786.3	3.24496	9.1046	0	0	AT3G51240	flavanone 3-hydroxylase
Gh_D12G0566	2801.37	1.89949	10.526	0	0	AT3G51240	flavanone 3-hydroxylase
Gh_A11G1616	101.31	32.133	1.6567	8.9431e-10	2.1261e-07	AT3G51240	flavanone 3-hydroxylase
Gh_D12G1798	64.4421	0	6.3474	9.4369e-17	3.2153e-14	AT5G07990	Cytochrome P450 superfamily protein
Gh_D07G1197	1501.89	5.14445	8.1895	0	0	AT5G07990	Cytochrome P450 superfamily protein
Gh_A05G1647	1157.38	62.9997	4.1994	1.2773e-250	9.0666e-247	AT5G42800	dihydroflavonol 4-reductase
Gh_D05G1836	790.345	17.7286	5.4783	1.6229e-187	5.7597e-184	AT5G42800	dihydroflavonol 4-reductase
Gh_A12G1558	422.488	0	9.2122	7.1881e-79	1.2245e-75	AT1G75290	NAD(P)-binding Rossmann-fold superfamily protein
Gh_D12G1686	834.855	8.70599	6.5834	5.7957e-195	2.2439e-191	AT1G75290	NAD(P)-binding Rossmann-fold superfamily protein
Gh_D12G2642	98.0056	28.3341	1.7903	1.9648e-10	4.9809e-08	AT1G75290	NAD(P)-binding Rossmann-fold superfamily protein
Gh_A08G1593	425.999	1.18718	8.4872	1.3684e-86	2.9139e-83	AT4G22880	leucoanthocyanidin dioxygenase
Gh_D08G1902	1182.88	1.66205	9.4751	6.6493e-210	3.1465e-206	AT4G22880	leucoanthocyanidin dioxygenase
Gh_A05G1424	861.913	28.4132	4.9229	4.8769e-200	2.077e-196	AT1G61720	NAD(P)-binding Rossmann-fold superfamily protein
Gh_D05G1596	321.487	6.9648	5.5285	1.6889e-77	2.7665e-74	AT1G61720	NAD(P)-binding Rossmann-fold superfamily protein
Transporter
Gh_A09G0073	55.8704	13.2173	2.0797	1.1005e-07	2.203e-05	AT3G59030	MATE efflux family protein
Gh_A12G0812	241.038	69.5688	1.7927	1.6825e-23	8.43e-21	AT3G59030	MATE efflux family protein
Gh_D12G0830	190.538	58.0927	1.7136	7.4985e-18	2.8514e-15	AT3G59030	MATE efflux family protein
Gh_A04G0832	211.605	19.4698	3.4421	1.3666e-41	1.1641e-38	AT1G10370	Glutathione S-transferase family protein
Gh_D04G1332	218.215	14.0087	3.9614	3.2945e-47	3.4222e-44	AT1G10360	glutathione S-transferase TAU 18								TT19(phi)
Gh_A10G0458	109.056	20.7361	2.3949	6.0229e-16	1.9885e-13	AT1G17260	autoinhibited H(+)-ATPase isoform 10
Gh_D10G0475	126.096	8.23112	3.9373	6.7302e-28	3.8734e-25	AT1G17260	autoinhibited H(+)-ATPase isoform 10
Assistant proteins of flavonoid synthase
Gh_A05G3999	84.7867	5.46103	3.9566	2.4297e-19	9.8551e-17	AT4G30210	P450 reductase 2
Gh_D05G3936	310.54	60.3088	2.3643	8.1774e-42	7.1075e-39	AT4G30210	P450 reductase 2
Gh_A02G0242	116.491	2.53265	5.5234	3.3836e-29	2.0296e-26	AT5G35630	glutamine synthetase 2
Gh_D02G0311	17.04	0	4.4283	3.2146e-05	0.004388	AT5G35630	glutamine synthetase 2
Gh_D04G1926	263.655	10.0515	4.7132	1.168e-61	1.6046e-58	AT5G05270	Chalcone-flavanone isomerase family protein					ATCHIL
Gh_A05G3491	390.783	3.71983	6.715	9.0102e-92	2.1319e-88	AT5G05270	Chalcone-flavanone isomerase family protein					ATCHIL
Shikimate pathway
Gh_A05G1924	374.26	95.2119	1.9748	2.7005e-40	2.17e-37	AT1G22410	Class-II DAHP synthetase family protein
Gh_D05G2157	147.576	58.6467	1.3313	3.2546e-10	8.1059e-08	AT1G22410	Class-II DAHP synthetase family protein
Gh_A11G1596	57.6261	9.18087	2.65	4.8049e-10	1.1643e-07	AT5G66120	3-dehydroquinate synthase, putative
Gh_A12G0923	94.4944	5.69847	4.0516	1.1547e-21	5.2877e-19	AT2G45300	RNA 3\'-terminal phosphate cyclase/enolpyruvate transferase, alpha/beta
Gh_D12G1013	84.2704	8.78514	3.2619	7.7359e-17	2.657e-14	AT2G45300	RNA 3\'-terminal phosphate cyclase/enolpyruvate transferase, alpha/beta
Gh_A05G2556	100.174	9.81403	3.3515	3.7944e-20	1.6e-17	AT1G48850	chorismate synthase, putative / 5-enolpyruvylshikimate-3-phosphate phospholyase, putative
Gh_D05G2834	32.6341	4.03642	3.0152	5.6184e-07	0.00010359	AT1G48850	chorismate synthase, putative / 5-enolpyruvylshikimate-3-phosphate phospholyase, putative
Gh_A10G1847	41.8254	11.3178	1.8858	1.6516e-05	0.0024255	AT1G48850	chorismate synthase, putative / 5-enolpyruvylshikimate-3-phosphate phospholyase, putative
Gh_D10G2107	68.2631	24.5351	1.4763	3.7716e-06	0.00062018	AT1G48850	chorismate synthase, putative / 5-enolpyruvylshikimate-3-phosphate phospholyase, putative
Malonate-CoA formation
Gh_A12G1327	197.147	48.5161	2.0227	1.1637e-22	5.6321e-20	AT1G60810	ATP-citrate lyase A-2
Gh_D12G1452	75.802	4.11556	4.2031	4.9572e-18	1.902e-15	AT1G60810	ATP-citrate lyase A-2
Gh_A10G1534	242.587	50.0199	2.2779	1.1333e-31	7.4257e-29	AT5G49460	ATP citrate lyase subunit B 2
Gh_A01G0224	159.453	18.4409	3.1122	3.0166e-29	1.8354e-26	AT5G49460	ATP citrate lyase subunit B 2
Gh_D01G2294	72.4973	17.412	2.0578	1.8883e-09	4.3471e-07	AT5G49460	ATP citrate lyase subunit B 2
Gh_A01G1574	175.253	33.5576	2.3847	1.4738e-24	7.5624e-22	AT1G36160	acetyl-CoA carboxylase 1
Gh_D01G1885	191.777	25.0891	2.9343	5.0085e-33	3.4968e-30	AT1G36160	acetyl-CoA carboxylase 1
Gh_A10G0728	58.4522	17.412	1.7472	1.3502e-06	0.00023375	AT3G16170	AMP-dependent synthetase and ligase family protein
Transcription factors
Gh_A07G2341	370.645	0	9.5339	1.3752e-66	2.0196e-63	AT5G35550	Duplicated homeodomain-like superfamily protein
Gh_D11G1273	133.738	29.4421	2.1835	2.4313e-17	8.7752e-15	AT4G09820	basic helix-loop-helix (bHLH) DNA-binding superfamily protein
Gh_D08G1815	35.1127	3.4824	3.3338	5.6066e-08	1.1648e-05	AT3G18100	myb domain protein 4r1
Gh_A08G1517	35.629	4.43214	3.007	1.7738e-07	3.4654e-05	AT3G18100	myb domain protein 4r1
Others
Gh_A12G1863	100.381	0	10.309	2.2268e-17	8.1057e-15	AT2G45550	cytochrome P450, family 76, subfamily C, polypeptide 4
Gh_D12G2034	16.4203	0	6.1118	2.5746e-05	0.00356	AT2G45550	cytochrome P450, family 76, subfamily C, polypeptide 4
Gh_A12G1559	81.482	0	8.4228	4.8727e-18	1.8866e-15	AT4G13650	Pentatricopeptide repeat (PPR) superfamily protein
Gh_D12G1687	86.4391	0	6.6335	1.0317e-21	4.7759e-19	AT4G13650	Pentatricopeptide repeat (PPR) superfamily protein
Gh_D07G0734	248.577	1.50376	7.369	9.072e-57	1.0732e-53	AT5G14700	NAD(P)-binding Rossmann-fold superfamily protein
Gh_D02G0891	957.749	7.51881	6.993	1.0371e-218	6.3096e-215	AT5G48810	cytochrome B5 isoform D
Gh_A02G0841	2594.41	44.7171	5.8584	0	0	AT5G48810	cytochrome B5 isoform D
Gh_A01G1684	179.591	1.89949	6.563	1.9097e-43	1.7681e-40	AT4G24380
Gh_D01G1933	167.301	1.82034	6.5221	1.1742e-40	9.6171e-38	AT4G24380
Gh_D08G1701	36.4552	0	6.2624	3.8684e-10	9.5786e-08	AT2G23910	NAD(P)-binding Rossmann-fold superfamily protein
Gh_D04G1975	88.298	0	10.124	7.2505e-16	2.3753e-13	AT1G12910	Transducin/WD40 repeat-like superfamily protein
Gh_A04G0483	57.9359	0	9.5157	8.8728e-12	2.4538e-09	AT1G12910	Transducin/WD40 repeat-like superfamily protein
Gh_A11G1718	36.1454	0	6.0277	4.1585e-10	1.0179e-07	AT2G18540	RmlC-like cupins superfamily protein
Gh_A13G0445	31.2916	0	5.3051	6.6822e-09	1.4822e-06
Gh_D06G1003	29.0196	0	5.0589	2.743e-08	5.8411e-06	AT2G20740	Tetraspanin family protein
Gh_Sca012678G01	299.8	11.0012	4.7683	3.8315e-70	6.0436e-67	AT3G54440	glycoside hydrolase family 2 protein
Gh_A13G0170	19.4152	0	4.6165	7.5247e-06	0.0011825	AT1G65560	Zinc-binding dehydrogenase family protein
Gh_A08G0826	441.077	18.1243	4.605	5.3477e-101	1.4235e-97	AT2G23910	NAD(P)-binding Rossmann-fold superfamily protein
Gh_A08G1406	105.338	4.90701	4.424	4.8838e-25	2.5365e-22	AT2G23910	NAD(P)-binding Rossmann-fold superfamily protein
Gh_A11G1444	77.3511	4.27385	4.1778	2.5946e-18	1.0138e-15	AT1G06550	ATP-dependent caseinolytic (Clp) protease/crotonase family protein
Gh_D06G2226	109.675	8.70599	3.6551	2.4232e-23	1.2e-20	AT1G12050	fumarylacetoacetase, putative
Gh_D11G1599	149.022	12.8216	3.5389	2.0369e-30	1.2757e-27	AT1G06550	ATP-dependent caseinolytic (Clp) protease/crotonase family protein
Gh_D08G1182	30.9818	3.16582	3.2908	3.911e-07	7.4029e-05	AT4G10770	oligopeptide transporter 7
Gh_A06G1751	65.165	7.99369	3.0272	1.3971e-12	4.0753e-10	AT1G12050	fumarylacetoacetase, putative
Gh_D03G0052	38.9337	5.46103	2.8338	1.1546e-07	2.2871e-05	AT2G17710
Gh_D07G2326	25.6116	3.64069	2.8145	1.8347e-05	0.0026578	AT1G28680	HXXXD-type acyl-transferase family protein
Gh_A06G0600	34.493	5.30274	2.7015	1.1367e-06	0.00020005	AT5G56610	Phosphotyrosine protein phosphatases superfamily protein
Gh_D05G2206	36.3519	6.17334	2.5579	1.2393e-06	0.00021721	AT2G25710	holocarboxylase synthase 1
Gh_A09G1578	45.4399	7.75625	2.5505	6.2014e-08	1.2821e-05	AT3G48890	membrane-associated progesterone binding protein 3
Gh_A02G0842	36.2487	6.33163	2.5173	1.5942e-06	0.00027377	AT4G24220	NAD(P)-binding Rossmann-fold superfamily protein
Gh_D09G1663	26.9541	4.74872	2.5049	3.6789e-05	0.0049271	AT3G48890	membrane-associated progesterone binding protein 3
Gh_A09G0955	803.46	141.908	2.5013	2.8823e-112	8.1836e-109	AT1G08470	strictosidine synthase-like 3
Gh_D10G1153	30.1556	5.69847	2.4038	2.0198e-05	0.0028963	AT3G51730	saposin B domain-containing protein
Gh_A07G1802	214.084	45.9835	2.219	2.6028e-27	1.4585e-24	AT3G07320	O-Glycosyl hydrolases family 17 protein
Gh_D08G1326	481.457	104.63	2.2021	9.7931e-59	1.3034e-55	AT2G16760	Calcium-dependent phosphotriesterase superfamily protein
Gh_D11G2606	90.6733	19.7863	2.1962	2.5551e-12	7.3033e-10	AT3G04790	Ribose 5-phosphate isomerase, type A protein
Gh_D06G1289	66.5075	14.721	2.1756	2.5176e-09	5.6432e-07	AT5G47870
Gh_A07G1360	129.71	29.7587	2.1239	2.4235e-16	8.0636e-14	AT2G45290	Transketolase
Gh_A07G0622	43.2712	9.97232	2.1174	2.2864e-06	0.00038642	AT1G74310	heat shock protein 101
Gh_A12G1808	99.3482	23.5853	2.0746	1.5614e-12	4.4932e-10	AT1G12240	Glycosyl hydrolases family 32 protein
Gh_A03G0649	65.2682	15.5125	2.073	1.0245e-08	2.2376e-06	AT1G74030	enolase 1
Gh_A02G1669	162.138	40.285	2.0089	9.1832e-19	3.6552e-16	AT2G17710
Gh_D09G0986	540.528	136.288	1.9877	6.8442e-58	8.5731e-55	AT1G08470	strictosidine synthase-like 3
Gh_D05G2178	44.2006	11.3969	1.9554	5.7156e-06	0.00091512	AT1G34580	Major facilitator superfamily protein
Gh_D11G0192	52.669	13.6922	1.9436	8.1248e-07	0.00014539	AT4G12230	alpha/beta-Hydrolases superfamily protein
Gh_D08G0952	39.8632	10.6055	1.9102	2.2177e-05	0.0031275	AT2G23910	NAD(P)-binding Rossmann-fold superfamily protein
Gh_Sca013434G01	122.378	33.6368	1.8632	2.7018e-13	8.0466e-11	AT1G60690	NAD(P)-linked oxidoreductase superfamily protein
Gh_A07G1984	45.5432	13.059	1.8022	1.3122e-05	0.0019888	AT3G28580	P-loop containing nucleoside triphosphate hydrolases superfamily protein
Gh_A11G2039	114.323	34.1908	1.7414	1.557e-11	4.2508e-09	AT5G17770	NADH:cytochrome B5 reductase 1
Gh_A11G1040	202.414	60.942	1.7318	3.9935e-19	1.6045e-16	AT2G47590	photolyase/blue-light receptor 2
Gh_D12G0166	96.4565	30.3918	1.6662	1.9351e-09	4.4308e-07	AT5G64440	fatty acid amide hydrolase
Gh_D01G1115	50.0872	16.2248	1.6262	2.1249e-05	0.0030065	AT1G78300	general regulatory factor 2
Gh_D07G2042	170.296	56.7473	1.5854	1.3966e-14	4.3416e-12	AT2G32720	cytochrome B5 isoform B
Gh_D11G0649	111.534	37.1983	1.5842	4.8115e-10	1.1643e-07
Gh_D05G1668	206.648	69.8062	1.5657	4.397e-17	1.535e-14	AT3G53330	plastocyanin-like domain-containing protein
Gh_D08G1067	52.0494	17.7286	1.5538	2.7542e-05	0.0037838	AT5G23940	HXXXD-type acyl-transferase family protein
Gh_A07G2079	202.931	69.2522	1.5511	1.3547e-16	4.5788e-14	AT5G40760	glucose-6-phosphate dehydrogenase 6
Gh_A03G0386	165.029	56.6681	1.5421	1.1276e-13	3.4303e-11	AT3G53990	Adenine nucleotide alpha hydrolases-like superfamily protein
Gh_D12G1971	65.7846	22.7147	1.5341	3.0133e-06	0.00049742	AT4G25200	mitochondrion-localized small heat shock protein 23.6
Gh_A11G2333	129.194	44.8754	1.5255	7.1477e-11	1.8791e-08
Gh_A11G2332	86.8522	30.471	1.5111	1.1178e-07	2.2246e-05
Gh_D07G1469	113.91	40.7599	1.4827	2.0726e-09	4.7203e-07	AT2G45290	Transketolase
Gh_A04G0649	144.478	52.236	1.4677	2.1183e-11	5.7463e-09	AT5G03040	IQ-domain 2
Gh_D11G1962	232.88	84.369	1.4648	2.0528e-17	7.5368e-15	AT5G67210	Protein of unknown function (DUF579)
Gh_A04G0133	72.1875	26.1971	1.4623	2.3454e-06	0.00039482	AT5G54980	Uncharacterised protein family (UPF0497)
Gh_D09G1866	81.9984	31.8956	1.3622	1.8521e-06	0.00031679	AT5G47470	Nodulin MtN21 /EamA-like transporter family protein
Gh_D06G1437	168.437	69.8854	1.2692	9.7316e-11	2.5272e-08	AT1G09850	xylem bark cysteine peptidase 3
Gh_A08G1065	361.97	150.218	1.2688	2.4278e-21	1.1e-18	AT2G47115
Gh_A06G2083	84.1671	35.5363	1.244	6.7027e-06	0.0010612	AT5G47870
Gh_D01G0018	465.656	196.676	1.2434	3.3421e-26	1.8017e-23	AT4G35100	plasma membrane intrinsic protein 3
Gh_D13G1066	806.868	346.657	1.2188	7.4218e-43	6.7253e-40
Gh_A12G2300	97.2827	42.2636	1.2028	2.4281e-06	0.00040713	AT5G52640	heat shock protein 90.1
Gh_D11G2345	193.636	84.369	1.1986	3.2998e-11	8.8388e-09	AT5G17770	NADH:cytochrome B5 reductase 1
Gh_D01G0848	136.32	59.5173	1.1956	2.7917e-08	5.9152e-06	AT4G35300	tonoplast monosaccharide transporter2
Gh_D05G0407	165.236	72.3389	1.1917	1.0682e-09	2.4997e-07	AT5G12020	17.6 kDa class II heat shock protein
Gh_A05G0305	89.434	39.6518	1.1734	9.3366e-06	0.0014459	AT5G12020	17.6 kDa class II heat shock protein
Gh_D07G2294	128.471	58.6467	1.1313	2.4885e-07	4.7956e-05	AT5G40760	glucose-6-phosphate dehydrogenase 6
Gh_A06G1157	351.953	162.09	1.1186	2.6441e-17	9.4632e-15	AT1G09850	xylem bark cysteine peptidase 3
Gh_D10G0107	108.849	50.1782	1.1172	2.5964e-06	0.00043364	AT1G12000	Phosphofructokinase family protein
Gh_D11G2647	127.232	60.7045	1.0676	9.6931e-07	0.00017201
Gh_A07G0656	93.2551	44.8754	1.0553	3.2752e-05	0.0044501	AT5G15870	glycosyl hydrolase family 81 protein
Gh_D02G1082	93.978	45.4295	1.0487	3.3502e-05	0.0045153	AT1G09780	Phosphoglycerate mutase, 2,3-bisphosphoglycerate-independent
Gh_D05G3566	159.246	77.0876	1.0467	6.9848e-08	1.4302e-05	AT3G20395	RING/U-box superfamily protein
Downregulated genes
Gh_A05G1996	237.114	600.318	-1.3401	2.2064e-37	1.6486e-34	AT1G77780	Glycosyl hydrolase superfamily protein
Gh_A05G3754	6.81599	38.9395	-2.5142	6.4483e-07	0.00011736	AT4G08300	nodulin MtN21 /EamA-like transporter family protein
Gh_A07G1141	41.309	91.4129	-1.1459	1.0361e-05	0.0015988	AT5G12950	Putative glycosyl hydrolase of unknown function (DUF1680)
Gh_A09G1221	70.2253	261.022	-1.8941	3.0059e-27	1.6626e-24	AT1G15670	Galactose oxidase/kelch repeat superfamily protein
Gh_A11G1648	52.8755	128.136	-1.277	1.2984e-08	2.8071e-06	AT4G36220	ferulic acid 5-hydroxylase 1
Gh_A12G1345	11.9796	41.7888	-1.8025	2.8777e-05	0.0039408	AT5G50260	Cysteine proteinases superfamily protein
Gh_A12G2197	352.263	828.336	-1.2336	5.4024e-45	5.3508e-42	AT1G63310
Gh_A13G1673	454.089	1003.8	-1.1444	2.7685e-48	2.9477e-45	AT3G43190	sucrose synthase 4
Gh_D01G0177	103.273	257.618	-1.3188	1.3813e-16	4.6321e-14	AT4G20140	Leucine-rich repeat transmembrane protein kinase
Gh_D01G1790	30.2589	81.124	-1.4228	8.9047e-07	0.00015868	AT1G58070
Gh_D05G1039	20.0349	57.3804	-1.518	1.4422e-05	0.0021628	AT5G49810	methionine S-methyltransferase
Gh_D05G2224	7.02253	44.5589	-2.6656	3.829e-08	8.0729e-06	AT4G08300	nodulin MtN21 /EamA-like transporter family protein
Gh_D05G3800	349.681	737.635	-1.0769	9.7315e-33	6.5786e-30	AT1G77780	Glycosyl hydrolase superfamily protein
Gh_D07G1846	26.0247	81.2032	-1.6417	4.7291e-08	9.873e-06
Gh_D09G1224	33.4603	159.32	-2.2514	3.8594e-21	1.7122e-18	AT1G15670	Galactose oxidase/kelch repeat superfamily protein
Gh_D10G1767	191.674	471.944	-1.3	1.8378e-28	1.0871e-25	AT5G49360	beta-xylosidase 1
Gh_D10G1882	51.533	149.743	-1.5389	1.4678e-12	4.2524e-10	AT5G05340	Peroxidase superfamily protein
Gh_D11G1853	61.2406	135.497	-1.1457	7.9778e-08	1.6257e-05	AT2G18360	alpha/beta-Hydrolases superfamily protein
Gh_D11G2939	9.70762	45.1129	-2.2164	6.5851e-07	0.00011934	AT3G15353	metallothionein 3
Gh_D12G1931	138.695	292.363	-1.0758	6.6219e-14	2.0289e-11	AT5G07380
Gh_D13G0464	2.06545	36.7235	-4.1522	1.8744e-09	4.3385e-07	AT1G49320	unknown seed protein like 1
